# Supplementary material for: Therapeutic Effects of Zanthoxyli Pericarpium on Intestinal Inflammation and Network Pharmacological Mechanism Analysis in a Dextran Sodium Sulfate-Induced Colitis Mouse Model
Source: Nutrients. 2024 Oct 17;16(20):3521. doi: 10.3390/nu16203521 (PMC11510417; doi:10.3390/nu16203521)
Supplement: Supplementary file 1 [file nutrients-16-03521-s001.zip]

Archive with 7 entries (7 files):
- Figure S1 UPLC profiles of 3 major compounds.pdf
- Table S1 The analysis condition.pdf
- Table S2 3 marker compounds in ZP by UPLC.pdf
- Table S3 Scoring system to calculate.pdf
- Table S4 Total compounds of Zanthoxyli Pericarpium.pdf
- Table S5 Target genes of Zanthoxyli Pericarpium.pdf
- Table S6 Disease related 100 genes.pdf
